# Supplementary material for: A Python script to merge Sanger sequences
Source: PeerJ. 2021 Apr 27;9:e11354. doi: 10.7717/peerj.11354 (PMC8086567; doi:10.7717/peerj.11354)
Supplement: Supplemental Information 5 [file peerj-09-11354-s005.seq]

TCGGTTCTTCGGATCGGACACCAGCTTGGACTTCAGGGTGATCACTTTCACTTCCCGGATCAGCTTGTCATTCTCGTCGT
ACTTAGTGTTCATCCGGGAGTCCAGGATCTGTGCCACGTGCTTTGTGATCTGCCGGGTTTCCACCAGCTGTCTCTTGATG
AAGCCGGCCTTATCCAGTTCGCTCAGGCCGCCTCTCTCGGCCTTGGTCAGATTGTCGAACTTTCTCTGGGTAATCAGCTT
GGCGTTCAGCAGCTGCCGCCAGTAGTTCTTCATCTTCTTCACGACCTCTTCGGAGGGCACGTTGTCGCTCTTGCCCCGGT
TCTTGTCGCTTCTGGTCAGCACCTTGTTGTCGATGGAGTCGTCCTTCAGAAAGCTCTGAGGCACGATATGGTCCACATCG
TAGTCGGACAGCCGGTTGATGTCCAGTTCCTGGTCCACGTACATATCCCGCCCATTCTGCAGGTAGTACAGGTACAGCTT
CTCGTTCTGCAGCTGGGTGTTTTCCACGGGGTGTTCTTTCAGGATCTGGCTGCCCAGCTCTTTGATGCCCTCTTCGATCC
GCTTCATTCTCTCGCGGCTGTTCTTCTGTCCCTTCTGGGTGGTCTGGTTCTCTCTGGCCATTTCGATCACGATGTTCTCG
GGCTTGTGCCGGCCCATCACTTTCACGAGCTCGTCCACCACCTTCACTGTCTGCAGGATGCCCTTCTTAATGGCGGGGCT
GCCGGCCAGATTGGCAATGTGCTCGTGCAGGCTATCGCCCTGGCCGGACACCTGGGGCTTTCTGGATGTCCTCTTTAAAG
GTCACGCTGTCGTCGTGGATCAGCTGCATGAAGTTTCTGTTGGCGAAGCCGTCGGACTTCAGAAATCCAGGATTGTCTTG
CCGGACTGCTTGTCCCGGATGCCGTTGATCAGCTTCCGGCTCAGCCTGCCCCAGCCGGTGTATCTCCGCCGCTTCAGCTG
CTTCATCACTTTGTCGTCGAACAGGTGGGGCATAGGTTTTCAGCCGTTCTCGATCATCTCTCTGTCCTCAAACAGTGTCA
GGTCAGCACGATATCTTTCAGATGTCTCGTTTTCTCATTGGTCAAGCAGTCATGTCCTGATTGCTTCAGCAGAATCGTGA
TGTGTGCCCAGGAGGCGTTGAATCAGACCATC
