# Supplementary material for: A Python script to merge Sanger sequences
Source: PeerJ. 2021 Apr 27;9:e11354. doi: 10.7717/peerj.11354 (PMC8086567; doi:10.7717/peerj.11354)
Supplement: Supplemental Information 6 [file peerj-09-11354-s006.seq]

CCTCACTGTGCTTGGCTTCAGAAGTCGATGGGATTCTTCTCGAAGCTGCTTCTTTCCATGATGGTGATCCCCAGCAGCTC
TTTCACACTCTTCAGTTTCTTGGACTTGCCCTTTTCCACTTTGGCCACCACCAGCACAGAATAGGCCACGGTGGGGCTGT
CGAAGCCGCCGTACTTCTTAGGGTCCCAGTCCTTCTTTCTGGCGATCAGCTTATCGCTGTTCCTCTTGGGCAGGATAGAC
TCTTTGCTGAAGCCGCCTGTCTGCACCTCGGTCTTTTTCACGATATTCACTTGGGGCATGCTCAGCACTTTCCGCACGGT
GGCAAAATCCCGGCCCTTATCCCACACGATCTCCCCGGTTTCGCCGTTTGTCTCGATCAGAGGCCGCTTCCGGATCTCGC
CGTTGGCCAGGGTAATCTCGGTCTTGAAAAAGTTCATGATGTTGCTGTAGAAGAAGTACTTGGCGGTAGCCTTGCCGATT
TCCTGCTCGCTCTTGGCGATCATCTTCCGCACGTCGTACACCTTGTAGTCGCCGTACACGAACTCGCTTTCCAGCTTAGG
GTACTTTTTGATCAGGGCGGTTCCCACGACGGCGTTCAGGTAGGCGTCGTGGGCGTGGTGGTAGTTGTTGATCTCGCGCA
CTTTGTAAAACTGGAAATCCTTCCGGAAATCGGACACCAGCTTGGACTTCAGGGTGATCACTTTCACTTCCCGGATCAGC
TTGTCATTCTCGTCGTACTTAGTGTTCATCCGGGAGTCCAGGATCTGTGCCACGTGCTTTGTGATCTGCCGGGTTTCCAC
CAGCTGTCTCTTGATGAAGCCGGGCCTTATCCAGTTCGCTCAGCCGCCTCTCTCGGGCCTTGGTCAGATTGTCGAACTTT
CTCTGGGTAATCAGCTTGGCGTTCAGCAGCTGCCGCCAGTAGTTCTTCATCTTCTCACGACTCTTCGGAGGGCACGTGTC
GCTCTGCCCCGGTCTGTCGCTTCTGGTCAGCACCTTGTGTCGATGGAGTCGTCCTTCAGAAAGC
