# Supplementary material for: A Python script to merge Sanger sequences
Source: PeerJ. 2021 Apr 27;9:e11354. doi: 10.7717/peerj.11354 (PMC8086567; doi:10.7717/peerj.11354)
Supplement: Supplemental Information 7 [file peerj-09-11354-s007.seq]

GGAAATCGCTCTTTCGGGCTTTGTTAGCAGCCGGATCTCAGTGGTGGTGGTGGTGGTGCTCGAGTGCGGCCGCAAGCTTT
CAGACCTTCCGCTTCTTCTTTGGGTCGCCTCCCAGCTGAGACAGGTCGATCCGTGTCTCGTACAGGCCGGTGATGCTCTG
GTGGATCAGGGTGGCGTCCAGCACCTCTTTGGTGCTGGTGTACCTCTTCCGGTCGATGGTGGTGTCAAAGTACTTGAAGG
CGGCAGGGGCTCCCAGATTGGTCAGGGTAAACAGGTGGATGATATTCTCGGCCTGCTCTCTGATGGGCTTATCCCGGTGC
TTGTTGTAGGCGGACAGCACTTTGTCCAGATTAGCGTCGGCCAGGATCACTCTCTTGGAGAACTCGCTGATCTGCTCGAT
GATCTCGTCCAGGTAGTGCTTGTGCTGTTCCACAAACAGCTGTTTCTGCTCATTATCCTCGGGGGAGCCCTTCAGCTTCT
CATAGTGGCTGGCCAGGTACAGGAAGTTCACATATTTGGAGGGCAGGGCCAGTTCGTTTCCCTTCTGCAGTTCGCCGGCA
GAGGCCAGCATTCTCTTCCGGCCGTTTTCCAGCTCGAACAGGGAGTACTTAGGCAGCTTGATGATCAGGTCCTTTTTCAC
TTCTTTGTAGCCCTTGGCTTCCAGAAAGTCGATGGGATTCTTCTCGAAGCTGCTTCTTTCCATGATGGTGATCCCCAGCA
GCTCTTTCACACTCTTCAGTTTCTTGGACTTGCCCTTTTCCACTTTGGCCACCACCAGCACAGAATAGGCCACGGTGGGG
CTGTCGAAGCCGCCGTACTTCTTAGGGTCCCAGTCCTTCTTTCTGGCGATCAGCTTATCGCTGTTCCTCTTGGGCAGGAT
AGACTCTTTGCTGAAGCCGCCTGTCTGCACCTCGGTCTTTTTCACGATATTCACTTGGGGCATGCTCAGCACTTTCCGCA
CGGTGCAAAATCCCGGCTCTTATCCCACACGATCTCCCGGGTTTCGCCGATGTCTCGATCAGAGGCCGCTTTCTGGATCT
CGCTCGTTGGCAGGGTAATCTCGTCTTGAAAAAGTTCATGATGGTGGCTGTAGAAGAAGTACTTGGCGTAGCTTGGCGGA
TTTCTGGCTTCGCTCTTGCCGATCATCTTCGTACGTCGTACTCTTGTAGTCCGTCGTAACTCGAAACTTCGCCTTCAGC
